# Supplementary material for: Staphylococcus aureus bacteremia at a referral medical center in Kenya: A retrospective review of cases from 2010 to 2018
Source: PLoS One. 2020 Jun 23;15(6):e0234914. doi: 10.1371/journal.pone.0234914 (PMC7310726; doi:10.1371/journal.pone.0234914)
Supplement: S1 Data — (CSV) [file pone.0234914.s003.csv]

Record ID	Sex	Age at Bacteremia CATEGORY (NOTE: Based on age in years from master spreadsheet which was calculated from age in days based on date of culture request - date of birth. NOTE ON ROUNDING: 79.5 years was counted in 75-79 category.)	Year first blood culture was collected (NOTE: Collection dates were September 2010 - December 2018)	Was bacteremia Hospital OR Community Onset?	If community onset, is it healthcare associated?	What is the primary focus of infection?	Focus Category (NOTE: Neonatal cases are in the unknown category)	Does the patient have DIABETES?	Does the patient have HYPERTENSION?	Does the patient have HIV?	Has the patient had SURGERY? (Recent surgery but 'recent' was not quantified)	Does the patient have a MALIGNANCY?	Does the patient have END STAGE RENAL FAILURE?	Does the patient have LIVER FAILURE?	Outcome	Resistance: CLINDAMYCIN	Resistance: ERYTHROMYCIN	Resistance: QUINOLONE	Resistance: LINEZOLID	Resistance: OXACILLIN	Resistance: PENICILLIN	Resistance: TMP/SMX	Resistance: TETRACYCLINE	Resistance: VANCOMYCIN	Duration of antibiotic therapy (in days)	Duration of antibiotic therapy CATEGORY
1	Female	70-74 yr	2010	Community onset	Unknown	Unknown	Unknown	No	No	No	No	No	No	No	Discharged	Sensitive	Sensitive	Sensitive	Sensitive	Sensitive	Resistant		Sensitive	Sensitive	27	25 or more days
2	Male	45-49 yr	2013	Hospital acquired		Peripheral IV	Vascular	No	No	No	No	No	No	No	Died	Sensitive	Sensitive	Sensitive	Sensitive	Sensitive	Sensitive	Sensitive	Sensitive	Sensitive	4	1-4 days
3	Male	45-49 yr	2014	Community onset	No (Community acquired)	Muscle	Musculoskeletal	Yes	No	No	No	No	No	No	Discharged	Sensitive	Sensitive		Sensitive	Sensitive	Resistant			Sensitive	0	0 days
4	Female	55-59 yr	2014	Hospital acquired		CVC	Vascular	No	Yes	No	No	No	No	No	Discharged	Sensitive	Sensitive	Sensitive	Sensitive	Sensitive	Resistant	Resistant	Sensitive	Sensitive	18	15-19 days
5	Female	80+ yr	2011	Community onset	No (Community acquired)	Pulmonary	Pulmonary	No	No	No	Yes	No	No	No	Died	Sensitive	Sensitive	Sensitive	Sensitive	Sensitive	Resistant	Sensitive		Sensitive	7	5-9 days
6	Male	40-44 yr	2017	Hospital acquired		Peripheral IV	Vascular	No	No	Yes	No	No	Yes	No	Died	Sensitive	Sensitive	Resistant	Sensitive	Sensitive	Resistant	Resistant	Sensitive	Sensitive	18	15-19 days
7	Female	80+ yr	2013	Community onset	No (Community acquired)	Skin	SST (skin and soft tissue)	No	No	No	No	No	No	No	Died	Sensitive	Sensitive		Sensitive	Resistant	Resistant			Sensitive	4	1-4 days
8	Female	75-79 yr	2014	Community onset	No (Community acquired)	Skin	SST (skin and soft tissue)	No	No	No	No	No	No	No	Discharged	Sensitive	Sensitive	Sensitive	Sensitive	Sensitive	Resistant	Sensitive	Sensitive	Sensitive	32	25 or more days
9	Female	50-54 yr	2011	Community onset	Yes (Healthcare associated)	Dialysis catheter	Vascular	No	No	No	No	No	No	No	Discharged	Sensitive	Sensitive	Sensitive	Sensitive	Sensitive	Resistant		Sensitive	Sensitive	6	5-9 days
10	Female	50-54 yr	2011	Community onset	Yes (Healthcare associated)	Unknown	Unknown	Yes	Yes	No	No	Yes	No	No	Died	Sensitive	Sensitive	Sensitive	Sensitive	Sensitive	Resistant		Sensitive	Sensitive	3	1-4 days
11	Male	60-64 yr	2016	Community onset	Yes (Healthcare associated)	Dialysis catheter	Vascular	No	No	No	No	No	No	No	Discharged	Sensitive	Sensitive		Sensitive	Sensitive	Resistant	Sensitive	Sensitive	Sensitive	2	1-4 days
12	Male	80+ yr	2016	Hospital acquired		Unknown	Unknown	No	No	No	No	No	No	No	Died	Resistant	Resistant		Sensitive	Resistant	Resistant			Sensitive	37	25 or more days
13	Male	55-59 yr	2010	Community onset	Yes (Healthcare associated)	Dialysis catheter	Vascular	No	No	No	No	No	No	No	Discharged	Sensitive	Resistant	Sensitive	Sensitive	Sensitive	Resistant		Sensitive	Sensitive	5	5-9 days
14	Male	80+ yr	2012	Hospital acquired		Peripheral IV	Vascular	Yes	Yes	No	No	No	No	No	Died	Sensitive	Sensitive	Resistant	Sensitive	Sensitive	Sensitive	Resistant	Sensitive	Sensitive	33	25 or more days
15	Female	60-64 yr	2017	Community onset	No (Community acquired)	Unknown	Unknown	Yes	No	No	No	No	No	No	Discharged	Sensitive	Sensitive	Resistant	Sensitive	Sensitive	Resistant	Sensitive	Sensitive	Sensitive	7	5-9 days
16	Female	80+ yr	2017	Community onset	Yes (Healthcare associated)	Dialysis catheter	Vascular	No	Yes	No	Yes	No	No	No	Discharged	Resistant	Resistant	Sensitive	Sensitive	Sensitive	Sensitive	Sensitive	Sensitive	Sensitive	10	10-14 days
17	Male	60-64 yr	2017	Community onset	Yes (Healthcare associated)	Dialysis catheter	Vascular	Yes	Yes	No	No	No	Yes	No	Discharged	Sensitive	Sensitive	Sensitive	Sensitive	Sensitive	Resistant	Sensitive	Sensitive	Sensitive	5	5-9 days
18	Female	45-49 yr	2010	Community onset	No (Community acquired)	Unknown	Unknown	No	Yes	No	No	No	No	No	Discharged	Sensitive	Sensitive	Sensitive	Sensitive	Sensitive	Sensitive		Resistant	Sensitive	4	1-4 days
19	Male	70-74 yr	2015	Community onset	No (Community acquired)	Unknown	Unknown	No	No	No	No	No	No	No	Died	Sensitive	Sensitive		Sensitive	Resistant	Resistant			Sensitive	4	1-4 days
20	Male	50-54 yr	2013	Community onset	No (Community acquired)	Pulmonary	Pulmonary	Yes	No	No	No	No	No	No	Discharged	Sensitive	Sensitive	Sensitive	Sensitive	Sensitive	Resistant	Resistant	Sensitive	Sensitive	26	25 or more days
21	Female	65-69 yr	2015	Community onset	No (Community acquired)	Muscle	Musculoskeletal	No	Yes	No	No	No	No	No	Discharged	Sensitive	Sensitive	Sensitive	Sensitive	Sensitive	Resistant	Resistant	Sensitive	Sensitive	15	15-19 days
22	Male	75-79 yr	2018	Hospital acquired		Peripheral IV	Vascular	Yes	Yes	No	No	No	No	No	Died	Resistant	Resistant	Resistant	Sensitive	Resistant	Resistant	Resistant	Sensitive	Sensitive	39	25 or more days
23	Female	40-44 yr	2018	Community onset	No (Community acquired)	Epidural empyema	CNS (central nervous system)	Yes	No	No	Yes	No	No	No	Discharged	Sensitive	Sensitive	Sensitive	Sensitive	Sensitive	Resistant	Sensitive	Sensitive	Sensitive	42	25 or more days
24	Female	35-39 yr	2011	Community onset	No (Community acquired)	Unknown	Unknown	No	No	No	No	No	No	No	Discharged	Sensitive	Sensitive	Sensitive	Sensitive	Sensitive	Resistant	Resistant	Resistant	Sensitive	8	5-9 days
25	Female	35-39 yr	2013	Hospital acquired		Peripheral IV	Vascular	No	Yes	No	No	No	No	No	Discharged	Sensitive	Sensitive	Sensitive	Sensitive	Sensitive	Resistant	Resistant	Sensitive	Sensitive	9	5-9 days
26	Male	70-74 yr	2011	Community onset	No (Community acquired)	Skin	SST (skin and soft tissue)	Yes	Yes	No	No	No	No	No	Died	Resistant	Resistant	Resistant	Sensitive	Sensitive	Resistant	Sensitive	Sensitive	Sensitive	8	5-9 days
27	Male	10-14 yr	2010	Community onset	Yes (Healthcare associated)	Dialysis catheter	Vascular	No	No	No	No	No	Yes	No	Discharged	Sensitive	Sensitive	Sensitive	Sensitive	Sensitive	Resistant		Sensitive	Sensitive	3	1-4 days
28	Female	55-59 yr	2013	Community onset	No (Community acquired)	Subcutaneous	SST (skin and soft tissue)	Yes	Yes	No	Yes	No	No	No	Died	Sensitive	Sensitive	Sensitive	Sensitive	Sensitive	Resistant	Sensitive	Sensitive	Sensitive	10	10-14 days
29	Male	75-79 yr	2012	Community onset	Yes (Healthcare associated)	Osteomyelitis	Musculoskeletal	Yes	No	No	Yes	No	No	No	Discharged	Sensitive	Sensitive	Sensitive	Sensitive	Sensitive	Sensitive	Resistant	Sensitive	Sensitive	6	5-9 days
30	Male	70-74 yr	2018	Community onset	No (Community acquired)	Unknown	Unknown	Yes	No	No	Yes	No	No	No	Died	Sensitive	Sensitive	Sensitive	Sensitive	Sensitive	Sensitive	Sensitive	Sensitive	Sensitive	1	1-4 days
31	Male	45-49 yr	2016	Community onset	Yes (Healthcare associated)	Dialysis catheter	Vascular	No	No	Yes	No	No	Yes	No	Discharged	Resistant	Resistant	Sensitive	Sensitive	Sensitive	Sensitive	Sensitive	Resistant	Sensitive	15	15-19 days
32	Male	75-79 yr	2016	Hospital acquired		Unknown	Unknown	Yes	Yes	No	No	No	Yes	No	Died	Sensitive	Sensitive	Sensitive		Sensitive	Resistant	Sensitive	Resistant	Sensitive	18	15-19 days
33	Female	50-54 yr	2015	Community onset	Yes (Healthcare associated)	Dialysis catheter	Vascular	No	Yes	No	No	No	Yes	No	Discharged	Sensitive	Sensitive		Sensitive	Sensitive	Resistant		Sensitive	Sensitive	11	10-14 days
34	Female	75-79 yr	2017	Community onset	No (Community acquired)	Unknown	Unknown	No	Yes	No	Yes	Yes	No	No	Discharged	Resistant	Resistant	Sensitive	Sensitive	Sensitive	Resistant	Sensitive	Sensitive	Sensitive	9	5-9 days
35	Male	60-64 yr	2014	Community onset	No (Community acquired)	Osteomyelitis	Musculoskeletal	No	No	No	No	No	No	No	Discharged	Sensitive	Sensitive	Sensitive	Sensitive	Sensitive	Resistant	Resistant	Resistant	Sensitive	0	0 days
36	Male	70-74 yr	2017	Community onset	No (Community acquired)	Wound	SST (skin and soft tissue)	Yes	Yes	No	No	No	No	No	Discharged	Sensitive	Resistant	Resistant	Sensitive	Sensitive	Resistant	Sensitive	Sensitive	Sensitive	3	1-4 days
37	Female	80+ yr	2018	Community onset	Yes (Healthcare associated)	Wound	SST (skin and soft tissue)	Yes	Yes	No	Yes	Yes	No	No	Died	Sensitive	Sensitive	Sensitive	Sensitive	Sensitive	Resistant	Sensitive	Sensitive	Sensitive	9	5-9 days
38	Male	70-74 yr	2016	Community onset	Yes (Healthcare associated)	Dialysis catheter	Vascular	No	Yes	No	No	No	Yes	No	Discharged	Sensitive	Sensitive		Sensitive	Sensitive	Sensitive			Sensitive	0	0 days
39	Male	55-59 yr	2011	Community onset	Yes (Healthcare associated)	Dialysis catheter	Vascular	Yes	No	Yes	No	No	Yes	No	Discharged	Resistant	Resistant	Sensitive	Sensitive				Resistant	Sensitive	0	0 days
40	Male	75-79 yr	2013	Community onset	Yes (Healthcare associated)	Pacemaker	Vascular	No	Yes	Yes	No	No	Yes	No	Died	Sensitive	Sensitive	Sensitive	Sensitive	Sensitive	Sensitive	Resistant	Sensitive	Sensitive	33	25 or more days
41	Male	65-69 yr	2018	Community onset	Yes (Healthcare associated)	Pacemaker	Vascular	Yes	Yes	No	Yes	No	Yes	No	Died	Sensitive	Sensitive	Sensitive	Sensitive	Sensitive	Resistant		Sensitive	Sensitive	0	0 days
42	Male	75-79 yr	2013	Hospital acquired		Unknown	Unknown	No	No	No	No	No	No	No	Discharged	Sensitive	Sensitive	Sensitive	Sensitive	Sensitive	Resistant	Sensitive	Sensitive	Sensitive	56	25 or more days
43	Male	75-79 yr	2017	Hospital acquired		Peripheral IV	Vascular	Yes	Yes	No	Yes	No	No	No	Discharged	Sensitive	Sensitive		Sensitive	Sensitive	Resistant	Sensitive	Sensitive	Sensitive	5	5-9 days
44	Female	15-19 yr	2015	Community onset	No (Community acquired)	Pulmonary	Pulmonary	No	No	No	No	No	No	No	Discharged	Sensitive	Sensitive	Sensitive	Sensitive	Sensitive	Resistant	Resistant	Sensitive	Sensitive	18	15-19 days
45	Male	40-44 yr	2014	Community onset	No (Community acquired)	Osteomyelitis	Musculoskeletal	Yes	No	No	No	No	No	No	Discharged	Sensitive	Sensitive	Sensitive	Sensitive	Sensitive	Resistant	Resistant	Sensitive	Sensitive	29	25 or more days
46	Male	30-34 yr	2013	Community onset	No (Community acquired)	Muscle	Musculoskeletal	No	No	No	No	No	No	No	Not admitted	Sensitive	Sensitive		Sensitive	Sensitive	Resistant		Sensitive	Sensitive	0	0 days
47	Male	35-39 yr	2014	Hospital acquired		CVC	Vascular	No	No	No	No	No	No	No	Discharged	Resistant	Resistant	Sensitive	Sensitive	Sensitive	Resistant	Resistant	Resistant	Sensitive	32	25 or more days
48	Female	70-74 yr	2015	Hospital acquired		Peripheral IV	Vascular	Yes	Yes	No	No	No	No	No	Discharged	Sensitive	Sensitive	Sensitive	Sensitive	Sensitive	Resistant	Sensitive	Sensitive	Sensitive	0	0 days
49	Male	45-49 yr	2011	Community onset	Yes (Healthcare associated)	Dialysis catheter	Vascular	No	No	No	No	No	No	No	Discharged	Resistant	Resistant	Sensitive	Sensitive	Sensitive	Resistant	Sensitive	Sensitive	Sensitive	10	10-14 days
50	Male	50-54 yr	2015	Community onset	No (Community acquired)	Skin	SST (skin and soft tissue)	Yes	Yes	No	Yes	No	No	No	Discharged	Sensitive	Sensitive		Sensitive	Resistant	Resistant		Resistant	Sensitive	42	25 or more days
51	Female	30-34 yr	2017	Hospital acquired		CVC	Vascular	No	No	No	Yes	Yes	No	No	Transferred	Sensitive	Sensitive		Sensitive	Sensitive	Resistant			Sensitive	5	5-9 days
52	Male	50-54 yr	2012	Community onset	No (Community acquired)	Endocarditis	Endocarditis	No	No	Yes	No	No	No	No	Discharged	Sensitive	Sensitive	Sensitive	Sensitive	Sensitive	Resistant	Resistant	Sensitive	Sensitive	0	0 days
53	Male	5-9 yr	2017	Hospital acquired		CVC	Vascular	No	No	No	No	No	No	No	Discharged	Sensitive	Sensitive	Sensitive	Sensitive	Sensitive	Resistant	Sensitive		Sensitive	30	25 or more days
54	Female	75-79 yr	2015	Community onset	No (Community acquired)	Unknown	Unknown	No	Yes	No	No	Yes	No	No	Died	Resistant	Resistant	Sensitive	Sensitive	Sensitive	Resistant	Resistant	Sensitive	Sensitive	0	0 days
55	Female	80+ yr	2017	Community onset	Unknown	Unknown	Unknown	No	No	No	No	No	No	No	Died	Resistant	Resistant	Sensitive	Sensitive	Sensitive	Sensitive	Sensitive	Sensitive	Sensitive	6	5-9 days
56	Female	80+ yr	2016	Community onset	No (Community acquired)	Unknown	Unknown	No	No	No	No	No	No	No	Died	Sensitive	Sensitive	Sensitive	Sensitive	Sensitive	Resistant	Sensitive	Sensitive	Sensitive	9	5-9 days
57	Male	65-69 yr	2016	Community onset	Yes (Healthcare associated)	Dialysis catheter	Vascular	No	Yes	No	No	Yes	Yes	No	Discharged	Resistant	Resistant	Sensitive	Sensitive	Sensitive	Resistant	Resistant	Resistant	Sensitive	17	15-19 days
58	Female	10-14 yr	2018	Community onset	Yes (Healthcare associated)	Dialysis catheter	Vascular	No	Yes	No	No	No	Yes	No	Discharged	Sensitive	Sensitive	Sensitive	Sensitive	Sensitive	Resistant	Sensitive	Sensitive	Sensitive	3	1-4 days
59	Male	80+ yr	2016	Hospital acquired		Unknown	Unknown	No	No	No	No	No	No	No	Died	Sensitive	Sensitive	Sensitive	Sensitive	Sensitive	Resistant	Resistant	Sensitive	Sensitive	20	20-24 days
60	Male	30-34 yr	2016	Community onset	Yes (Healthcare associated)	Osteomyelitis	Musculoskeletal	No	No	No	Yes	No	No	No	Discharged	Sensitive	Sensitive	Sensitive	Sensitive	Sensitive	Resistant	Sensitive	Sensitive	Sensitive	19	15-19 days
61	Male	5-9 yr	2012	Hospital acquired		Unknown	Unknown	No	No	No	No	No	No	No	Discharged	Resistant	Resistant	Sensitive	Sensitive	Sensitive	Resistant	Resistant	Sensitive	Sensitive	31	25 or more days
62	Female	30-34 yr	2010	Community onset	No (Community acquired)	Unknown	Unknown	No	Yes	No	No	No	No	No	Discharged	Sensitive	Sensitive		Sensitive	Sensitive	Resistant		Sensitive	Sensitive	0	0 days
63	Male	55-59 yr	2012	Community onset	Yes (Healthcare associated)	Dialysis catheter	Vascular	No	No	No	No	No	No	No	Discharged	Resistant	Resistant	Sensitive	Sensitive	Sensitive	Resistant	Resistant	Sensitive	Sensitive	2	1-4 days
64	Female	80+ yr	2018	Community onset	No (Community acquired)	Endocarditis	Endocarditis	Yes	Yes	No	No	No	No	No	Died	Sensitive	Sensitive	Sensitive	Sensitive	Sensitive	Resistant	Sensitive	Sensitive	Sensitive	38	25 or more days
65	Female	40-44 yr	2016	Community onset	No (Community acquired)	Muscle	Musculoskeletal	No	No	Yes	No	No	No	No	Died	Sensitive	Sensitive	Sensitive	Sensitive	Sensitive	Resistant	Sensitive	Sensitive	Sensitive	28	25 or more days
66	Female	40-44 yr	2010	Hospital acquired		Peripheral IV	Vascular	No	Yes	No	No	No	No	No	Discharged	Resistant	Resistant	Sensitive	Sensitive	Resistant	Resistant		Sensitive	Sensitive	3	1-4 days
67	Male	Neonate (≤30 days)	2010	Community onset	No (Community acquired)	Unknown	Unknown	No	No	No	No	No	No	No	Discharged	Resistant	Resistant	Sensitive	Sensitive	Sensitive	Sensitive		Resistant	Sensitive	4	1-4 days
68	Male	45-49 yr	2010	Community onset	No (Community acquired)	Skin	SST (skin and soft tissue)	No	No	No	No	No	No	No	Discharged	Sensitive	Resistant	Sensitive	Sensitive	Sensitive	Resistant		Sensitive	Sensitive	22	20-24 days
69	Female	Neonate (≤30 days)	2010	Community onset	No (Community acquired)	Skin	SST (skin and soft tissue)	No	No	No	No	No	No	No	Discharged	Sensitive	Sensitive	Resistant	Sensitive	Resistant	Resistant		Sensitive	Sensitive	6	5-9 days
70	Male	70-74 yr	2013	Hospital acquired		Peripheral IV	Vascular	No	No	No	No	No	No	No	Discharged	Sensitive	Sensitive	Sensitive	Sensitive	Sensitive	Resistant	Sensitive	Sensitive	Sensitive	9	5-9 days
71	Male	70-74 yr	2016	Community onset	No (Community acquired)	Septic joint	Musculoskeletal	Yes	Yes	No	No	No	No	No	Died	Sensitive	Sensitive	Sensitive	Sensitive	Sensitive	Resistant	Resistant	Sensitive	Sensitive	20	20-24 days
72	Male	50-54 yr	2011	Community onset	Yes (Healthcare associated)	Dialysis catheter	Vascular	No	No	No	No	No	Yes	No	Discharged	Sensitive	Sensitive	Sensitive	Sensitive	Sensitive	Resistant		Sensitive	Sensitive	9	5-9 days
73	Male	55-59 yr	2011	Hospital acquired		Peripheral IV	Vascular	Yes	No	Yes	No	No	Yes	No	Died	Sensitive	Sensitive	Sensitive	Sensitive	Sensitive	Resistant		Sensitive	Sensitive	4	1-4 days
74	Female	75-79 yr	2011	Community onset	Yes (Healthcare associated)	Dialysis catheter	Vascular	Yes	Yes	No	No	No	Yes	No	Died	Resistant	Resistant	Resistant	Sensitive	Resistant	Resistant		Sensitive	Sensitive	3	1-4 days
75	Female	50-54 yr	2011	Hospital acquired		Peripheral IV	Vascular	No	No	No	No	No	No	No	Transferred	Sensitive	Sensitive	Sensitive	Sensitive	Sensitive	Resistant		Sensitive	Sensitive	6	5-9 days
76	Female	75-79 yr	2016	Community onset	Yes (Healthcare associated)	Unknown	Unknown	No	No	No	No	No	No	No	Transferred	Sensitive	Sensitive	Sensitive	Sensitive	Sensitive	Sensitive	Sensitive	Sensitive	Sensitive	64	25 or more days
77	Male	70-74 yr	2012	Hospital acquired		Pacemaker	Vascular	No	No	No	No	No	Yes	No	Died	Sensitive	Sensitive	Sensitive	Sensitive	Sensitive	Resistant	Sensitive	Sensitive	Sensitive	6	5-9 days
78	Female	5-9 yr	2011	Community onset	No (Community acquired)	Osteomyelitis	Musculoskeletal	No	No	No	No	No	No	No	Discharged	Sensitive	Sensitive	Sensitive	Sensitive	Sensitive	Resistant	Sensitive	Sensitive	Sensitive	24	20-24 days
79	Male	65-69 yr	2017	Community onset	Unknown	Unknown	Unknown	No	No	No	No	No	No	No	Discharged	Sensitive	Sensitive	Sensitive	Sensitive	Sensitive	Resistant		Sensitive	Sensitive	15	15-19 days
80	Male	60-64 yr	2011	Community onset	No (Community acquired)	Unknown	Unknown	No	No	No	No	No	No	No	Discharged	Sensitive	Sensitive	Sensitive	Sensitive	Sensitive	Sensitive		Sensitive	Sensitive	5	5-9 days
81	Female	>30days - 5 yr	2011	Community onset	No (Community acquired)	Skin	SST (skin and soft tissue)	No	No	No	No	No	No	No	Discharged	Sensitive	Sensitive	Sensitive	Sensitive			Sensitive	Sensitive	Sensitive	0	0 days
82	Male	>30days - 5 yr	2012	Community onset	No (Community acquired)	Skin	SST (skin and soft tissue)	No	No	No	No	No	No	No	Discharged	Sensitive	Resistant	Resistant	Sensitive	Sensitive	Resistant	Sensitive	Sensitive	Sensitive	31	25 or more days
83	Male	Neonate (≤30 days)	2011	Community onset	No (Community acquired)	Unknown	Unknown	No	No	No	No	No	No	No	Discharged	Sensitive	Sensitive	Sensitive	Sensitive				Sensitive	Sensitive	0	0 days
84	Female	80+ yr	2014	Hospital acquired		Peripheral IV	Vascular	Yes	Yes	No	No	No	No	No	Discharged	Sensitive	Sensitive	Sensitive	Sensitive	Sensitive	Resistant	Sensitive	Sensitive	Sensitive	31	25 or more days
85	Male	80+ yr	2011	Community onset	No (Community acquired)	Unknown	Unknown	Yes	Yes	No	No	No	No	No	Discharged	Sensitive	Sensitive	Sensitive	Sensitive					Sensitive	0	0 days
86	Male	60-64 yr	2013	Hospital acquired		Unknown	Unknown	No	No	No	No	No	No	No	Discharged	Resistant	Resistant		Sensitive	Resistant	Resistant			Sensitive	30	25 or more days
87	Male	20-24 yr	2014	Hospital acquired		CVC	Vascular	No	No	No	No	No	No	No	Discharged	Sensitive	Sensitive	Sensitive	Sensitive	Sensitive	Resistant	Sensitive	Sensitive	Sensitive	21	20-24 days
88	Male	70-74 yr	2013	Community onset	No (Community acquired)	Unknown	Unknown	Yes	Yes	No	No	No	Yes	No	Died	Sensitive	Sensitive	Sensitive	Sensitive	Sensitive	Resistant	Resistant	Resistant	Sensitive	3	1-4 days
89	Male	75-79 yr	2015	Community onset	Yes (Healthcare associated)	Pacemaker	Vascular	No	No	No	Yes	No	No	No	Discharged	Sensitive	Sensitive	Sensitive	Sensitive	Sensitive	Resistant	Resistant	Sensitive	Sensitive	17	15-19 days
90	Male	45-49 yr	2016	Community onset	No (Community acquired)	Pulmonary	Pulmonary	No	No	No	No	No	No	No	Discharged	Sensitive	Sensitive	Sensitive	Sensitive	Sensitive	Resistant	Resistant	Sensitive	Sensitive	23	20-24 days
91	Male	60-64 yr	2017	Community onset	Yes (Healthcare associated)	Unknown	Unknown	Yes	Yes	No	No	Yes	No	No	Died	Sensitive	Sensitive	Sensitive	Sensitive	Sensitive	Resistant	Sensitive	Sensitive	Sensitive	26	25 or more days
92	Male	75-79 yr	2011	Community onset	No (Community acquired)	Skin	SST (skin and soft tissue)	No	No	No	No	No	No	No	Discharged	Sensitive	Sensitive	Sensitive	Sensitive	Sensitive	Resistant	Sensitive	Sensitive	Sensitive	9	5-9 days
93	Male	80+ yr	2011	Community onset	Yes (Healthcare associated)	Pacemaker	Vascular	No	Yes	No	Yes	No	No	No	Died	Sensitive	Sensitive	Sensitive	Sensitive	Sensitive	Resistant	Resistant	Sensitive	Sensitive	30	25 or more days
94	Male	40-44 yr	2011	Community onset	Yes (Healthcare associated)	Dialysis catheter	Vascular	No	Yes	No	No	No	Yes	No	Not admitted	Sensitive	Sensitive	Sensitive	Sensitive	Sensitive	Resistant		Sensitive	Sensitive	1	1-4 days
95	Male	65-69 yr	2012	Hospital acquired		CVC	Vascular	No	No	No	No	No	Yes	No	Discharged	Sensitive	Sensitive	Sensitive	Sensitive	Sensitive	Resistant	Sensitive	Sensitive	Sensitive	7	5-9 days
96	Female	65-69 yr	2012	Community onset	No (Community acquired)	Meningitis	CNS (central nervous system)	No	No	No	No	No	No	No	Discharged	Sensitive	Sensitive	Sensitive	Sensitive	Sensitive	Resistant	Sensitive	Sensitive	Sensitive	33	25 or more days
97	Male	60-64 yr	2012	Community onset	No (Community acquired)	Osteomyelitis	Musculoskeletal	Yes	Yes	No	No	No	No	No	Discharged	Sensitive	Sensitive	Sensitive	Sensitive	Sensitive	Resistant	Sensitive	Sensitive	Sensitive	20	20-24 days
98	Male	>30days - 5 yr	2012	Community onset	No (Community acquired)	Unknown	Unknown	No	No	No	No	No	No	No	Discharged	Sensitive	Sensitive	Sensitive	Sensitive	Sensitive	Resistant	Sensitive	Sensitive	Sensitive	5	5-9 days
99	Male	80+ yr	2015	Hospital acquired		Unknown	Unknown	No	No	No	No	No	No	No	Discharged	Sensitive	Sensitive	Sensitive	Sensitive	Sensitive	Resistant	Sensitive	Sensitive	Sensitive	10	10-14 days
100	Female	25-29 yr	2012	Hospital acquired		CVC	Vascular	No	No	No	No	No	No	No	Died	Sensitive	Sensitive	Sensitive	Sensitive	Sensitive	Resistant	Sensitive	Sensitive	Sensitive	63	25 or more days
101	Male	25-29 yr	2012	Community onset	No (Community acquired)	Skin	SST (skin and soft tissue)	No	No	No	No	No	No	No	Discharged	Resistant	Resistant	Sensitive	Sensitive	Sensitive	Resistant	Sensitive	Sensitive	Sensitive	2	1-4 days
102	Female	60-64 yr	2012	Hospital acquired		Peripheral IV	Vascular	No	No	No	Yes	No	No	No	Discharged	Sensitive	Sensitive	Sensitive	Sensitive	Sensitive	Resistant	Resistant	Sensitive	Sensitive	14	10-14 days
103	Male	>30days - 5 yr	2012	Hospital acquired		Peripheral IV	Vascular	No	No	No	No	No	No	No	Discharged	Sensitive	Sensitive	Sensitive	Sensitive	Sensitive	Resistant	Resistant	Sensitive	Sensitive	1	1-4 days
104	Male	10-14 yr	2018	Community onset	No (Community acquired)	Septic joint	Musculoskeletal	No	No	No	No	No	No	No	Discharged	Sensitive	Sensitive	Sensitive	Sensitive	Sensitive	Resistant	Sensitive	Sensitive	Sensitive	4	1-4 days
105	Male	>30days - 5 yr	2012	Community onset	No (Community acquired)	Unknown	Unknown	No	No	No	No	No	No	No	Died	Sensitive	Sensitive	Sensitive	Sensitive	Sensitive	Sensitive	Sensitive	Sensitive	Sensitive	8	5-9 days
106	Male	50-54 yr	2014	Community onset	No (Community acquired)	Skin	SST (skin and soft tissue)	Yes	Yes	No	No	No	No	No	Discharged	Sensitive	Sensitive	Sensitive	Sensitive	Sensitive	Resistant	Resistant	Resistant	Sensitive	9	5-9 days
107	Male	50-54 yr	2012	Community onset	Yes (Healthcare associated)	Skin	SST (skin and soft tissue)	Yes	No	No	No	No	No	No	Discharged	Resistant	Resistant	Sensitive	Sensitive	Sensitive	Resistant	Sensitive	Resistant	Sensitive	19	15-19 days
108	Female	75-79 yr	2017	Community onset	Yes (Healthcare associated)	Osteomyelitis	Musculoskeletal	Yes	Yes	No	Yes	No	No	No	Discharged	Sensitive	Sensitive	Sensitive	Sensitive	Sensitive	Sensitive	Sensitive	Sensitive	Sensitive	7	5-9 days
109	Male	60-64 yr	2013	Community onset	Yes (Healthcare associated)	Dialysis catheter	Vascular	No	Yes	No	No	No	Yes	No	Died	Sensitive	Sensitive	Sensitive	Sensitive	Sensitive	Resistant	Sensitive	Sensitive	Sensitive	19	15-19 days
110	Male	35-39 yr	2013	Hospital acquired		Peripheral IV	Vascular	No	No	No	No	No	No	No	Discharged	Resistant	Resistant	Sensitive	Sensitive	Sensitive	Resistant	Resistant	Resistant	Sensitive	45	25 or more days
111	Female	40-44 yr	2013	Community onset	Yes (Healthcare associated)	Dialysis catheter	Vascular	Yes	Yes	No	Yes	No	No	No	Discharged	Sensitive	Sensitive	Sensitive	Sensitive	Sensitive	Resistant	Sensitive	Sensitive	Sensitive	31	25 or more days
112	Male	55-59 yr	2013	Community onset	No (Community acquired)	Unknown	Unknown	No	No	Yes	No	No	No	No	Discharged	Sensitive	Sensitive	Sensitive	Sensitive	Sensitive	Resistant	Sensitive	Sensitive	Sensitive	25	25 or more days
113	Male	45-49 yr	2017	Community onset	No (Community acquired)	Septic joint	Musculoskeletal	Yes	Yes	No	No	No	No	No	Discharged	Sensitive	Sensitive		Sensitive	Sensitive	Resistant	Sensitive	Sensitive	Sensitive	28	25 or more days
114	Male	15-19 yr	2013	Community onset	No (Community acquired)	Osteomyelitis	Musculoskeletal	No	No	No	No	No	No	No	Discharged	Sensitive	Sensitive	Sensitive	Sensitive	Sensitive	Resistant	Sensitive	Sensitive	Sensitive	9	5-9 days
115	Male	10-14 yr	2017	Hospital acquired		Peripheral IV	Vascular	No	No	No	No	No	No	No	Discharged	Sensitive	Sensitive	Sensitive	Sensitive	Sensitive	Resistant	Sensitive	Sensitive	Sensitive	3	1-4 days
116	Male	45-49 yr	2016	Community onset	Yes (Healthcare associated)	Dialysis catheter	Vascular	No	Yes	No	No	No	Yes	No	Discharged	Sensitive	Sensitive	Sensitive	Sensitive	Resistant	Resistant	Sensitive	Sensitive	Sensitive	10	10-14 days
117	Male	30-34 yr	2018	Hospital acquired		Peripheral IV	Vascular	No	No	No	No	No	No	No	Discharged	Sensitive	Sensitive	Sensitive	Sensitive	Sensitive	Resistant	Sensitive	Sensitive	Sensitive	19	15-19 days
118	Female	50-54 yr	2013	Community onset	Yes (Healthcare associated)	Skin	SST (skin and soft tissue)	No	No	No	Yes	No	No	No	Discharged	Sensitive	Sensitive	Sensitive	Sensitive	Resistant	Resistant	Resistant	Sensitive	Sensitive	34	25 or more days
119	Male	40-44 yr	2017	Community onset	No (Community acquired)	Unknown	Unknown	No	Yes	No	No	No	No	No	Died	Sensitive	Sensitive		Sensitive	Sensitive	Resistant	Sensitive	Sensitive	Sensitive	0	0 days
120	Male	45-49 yr	2013	Hospital acquired		Peripheral IV	Vascular	No	No	No	No	No	No	No	Discharged	Sensitive	Sensitive	Sensitive	Sensitive	Sensitive	Resistant	Sensitive	Sensitive	Sensitive	9	5-9 days
121	Male	55-59 yr	2013	Hospital acquired		CVC	Vascular	No	No	No	No	No	No	No	Discharged	Sensitive	Sensitive	Sensitive	Sensitive	Sensitive	Resistant	Resistant	Sensitive	Sensitive	33	25 or more days
122	Male	>30days - 5 yr	2013	Community onset	No (Community acquired)	Osteomyelitis	Musculoskeletal	No	No	No	No	No	No	No	Discharged	Sensitive	Sensitive	Sensitive	Sensitive	Sensitive	Resistant	Resistant	Resistant	Sensitive	0	0 days
123	Female	80+ yr	2013	Hospital acquired		Dialysis catheter	Vascular	No	Yes	No	No	No	Yes	No	Discharged	Resistant	Resistant	Sensitive	Sensitive	Sensitive	Resistant	Sensitive	Resistant	Sensitive	13	10-14 days
124	Female	80+ yr	2013	Hospital acquired		Muscle	Musculoskeletal	Yes	Yes	No	No	No	No	No	Died	Sensitive	Sensitive	Sensitive	Sensitive	Sensitive	Resistant	Resistant	Sensitive	Sensitive	16	15-19 days
125	Female	70-74 yr	2013	Community onset	No (Community acquired)	Epidural empyema	CNS (central nervous system)	No	Yes	No	No	No	No	No	Discharged	Sensitive	Sensitive	Sensitive	Sensitive	Sensitive	Sensitive	Sensitive	Sensitive	Sensitive	19	15-19 days
126	Male	40-44 yr	2014	Community onset	Yes (Healthcare associated)	Dialysis catheter	Vascular	Yes	Yes	No	No	No	Yes	No	Died	Sensitive	Sensitive	Sensitive	Sensitive	Sensitive	Resistant	Resistant	Sensitive	Sensitive	33	25 or more days
127	Male	75-79 yr	2015	Community onset	No (Community acquired)	Skin	SST (skin and soft tissue)	Yes	No	No	No	No	No	No	Discharged	Sensitive	Sensitive	Sensitive	Sensitive	Sensitive	Resistant	Sensitive	Sensitive	Sensitive	22	20-24 days
128	Male	55-59 yr	2013	Community onset	No (Community acquired)	Unknown	Unknown	No	No	No	No	No	No	No	Discharged	Sensitive	Sensitive	Sensitive	Sensitive	Sensitive	Resistant	Sensitive	Sensitive	Sensitive	34	25 or more days
129	Female	25-29 yr	2018	Community onset	Yes (Healthcare associated)	CVC	Vascular	No	No	No	Yes	Yes	No	No	Discharged	Sensitive	Resistant	Sensitive	Sensitive	Resistant	Resistant	Sensitive	Sensitive	Sensitive	21	20-24 days
130	Female	20-24 yr	2013	Community onset	Yes (Healthcare associated)	Skin	SST (skin and soft tissue)	No	No	No	Yes	No	No	No	Discharged	Sensitive	Sensitive	Sensitive	Sensitive	Sensitive	Resistant	Sensitive	Sensitive	Sensitive	40	25 or more days
131	Female	65-69 yr	2015	Community onset	Yes (Healthcare associated)	Dialysis catheter	Vascular	Yes	Yes	No	No	No	Yes	No	Not admitted	Sensitive	Sensitive	Resistant	Sensitive	Resistant	Resistant	Resistant		Sensitive	0	0 days
132	Female	45-49 yr	2013	Community onset	Yes (Healthcare associated)	Skin	SST (skin and soft tissue)	Yes	Yes	No	No	No	No	No	Died	Sensitive	Sensitive	Sensitive	Sensitive	Sensitive	Sensitive	Sensitive	Sensitive	Sensitive	8	5-9 days
133	Male	45-49 yr	2013	Community onset	No (Community acquired)	Subcutaneous	SST (skin and soft tissue)	Yes	Yes	No	No	No	No	Yes	Died	Sensitive	Sensitive	Sensitive	Sensitive	Sensitive	Sensitive	Resistant	Resistant	Sensitive	5	5-9 days
134	Male	50-54 yr	2013	Hospital acquired		Skin	SST (skin and soft tissue)	No	Yes	Yes	No	No	No	No	Discharged	Sensitive	Sensitive	Sensitive	Sensitive	Sensitive	Resistant	Resistant	Resistant	Sensitive	19	15-19 days
135	Female	Neonate (≤30 days)	2013	Community onset	No (Community acquired)	Unknown	Unknown	No	No	No	No	No	No	No	Discharged	Sensitive	Sensitive	Sensitive	Sensitive	Sensitive	Resistant	Sensitive	Sensitive	Sensitive	30	25 or more days
136	Male	25-29 yr	2013	Community onset	No (Community acquired)	Osteomyelitis	Musculoskeletal	No	No	No	No	No	No	No	Discharged	Sensitive	Sensitive	Sensitive	Sensitive	Sensitive	Resistant	Sensitive	Sensitive	Sensitive	13	10-14 days
137	Female	Neonate (≤30 days)	2013	Community onset	No (Community acquired)	Subcutaneous	SST (skin and soft tissue)	No	No	No	No	No	No	No	Discharged	Sensitive	Sensitive	Sensitive	Sensitive	Sensitive	Resistant	Sensitive	Sensitive	Sensitive	12	10-14 days
138	Female	80+ yr	2015	Community onset	No (Community acquired)	Unknown	Unknown	No	Yes	No	No	No	No	No	Discharged	Sensitive	Sensitive	Sensitive	Sensitive	Sensitive	Resistant	Sensitive	Sensitive	Sensitive	4	1-4 days
139	Female	5-9 yr	2014	Community onset	No (Community acquired)	Muscle	Musculoskeletal	No	No	No	No	No	No	No	Discharged	Sensitive	Sensitive	Sensitive	Sensitive	Sensitive	Resistant	Sensitive	Sensitive	Sensitive	12	10-14 days
140	Male	75-79 yr	2015	Community onset	Yes (Healthcare associated)	Dialysis catheter	Vascular	No	No	No	No	No	Yes	No	Discharged	Sensitive	Sensitive	Sensitive	Sensitive	Sensitive	Resistant	Sensitive	Sensitive	Sensitive	6	5-9 days
141	Male	60-64 yr	2017	Community onset	Yes (Healthcare associated)	Unknown	Unknown	No	No	Yes	No	No	Yes	No	Discharged	Sensitive	Sensitive		Sensitive	Sensitive	Resistant	Resistant	Resistant	Sensitive	5	5-9 days
142	Female	15-19 yr	2018	Hospital acquired		CVC	Vascular	No	No	No	No	No	No	No	Died	Sensitive	Sensitive	Sensitive	Sensitive	Sensitive	Resistant	Sensitive	Sensitive	Sensitive	19	15-19 days
143	Male	>30days - 5 yr	2014	Community onset	No (Community acquired)	Skin	SST (skin and soft tissue)	No	No	No	No	No	No	No	Discharged	Sensitive	Sensitive		Sensitive	Sensitive	Resistant			Sensitive	10	10-14 days
144	Male	35-39 yr	2014	Hospital acquired		Peripheral IV	Vascular	No	No	No	No	No	No	Yes	Discharged	Sensitive	Sensitive	Sensitive	Sensitive	Sensitive	Resistant	Sensitive	Sensitive	Sensitive	12	10-14 days
145	Male	65-69 yr	2015	Community onset	Yes (Healthcare associated)	Dialysis catheter	Vascular	Yes	Yes	No	No	No	Yes	No	Discharged	Sensitive	Sensitive	Sensitive	Sensitive	Sensitive	Resistant	Resistant	Sensitive	Sensitive	39	25 or more days
146	Female	>30days - 5 yr	2014	Community onset	No (Community acquired)	Unknown	Unknown	No	No	No	No	No	No	No	Discharged	Sensitive	Sensitive		Sensitive	Sensitive	Resistant			Sensitive	20	20-24 days
147	Male	80+ yr	2018	Community onset	Yes (Healthcare associated)	Dialysis catheter	Vascular	No	No	No	No	No	Yes	No	Discharged	Sensitive	Sensitive	Resistant	Sensitive	Sensitive	Resistant	Sensitive	Sensitive	Sensitive	7	5-9 days
148	Male	>30days - 5 yr	2016	Community onset	No (Community acquired)	Osteomyelitis	Musculoskeletal	No	No	No	No	No	No	No	Discharged	Sensitive	Sensitive	Sensitive	Sensitive	Sensitive	Resistant	Sensitive	Sensitive	Sensitive	13	10-14 days
149	Male	80+ yr	2017	Community onset	Yes (Healthcare associated)	Pacemaker	Vascular	No	Yes	No	Yes	No	No	No	Died	Sensitive	Sensitive		Sensitive	Sensitive	Sensitive	Sensitive		Sensitive	4	1-4 days
150	Female	55-59 yr	2017	Hospital acquired		Skin	SST (skin and soft tissue)	Yes	Yes	No	No	No	No	No	Discharged	Resistant	Resistant	Sensitive	Sensitive	Resistant	Resistant	Sensitive	Sensitive	Sensitive	64	25 or more days
151	Male	50-54 yr	2014	Hospital acquired		Peripheral IV	Vascular	No	No	No	No	Yes	Yes	No	Discharged	Sensitive	Sensitive	Sensitive	Sensitive	Sensitive	Sensitive	Sensitive	Sensitive	Sensitive	7	5-9 days
152	Male	50-54 yr	2014	Hospital acquired		Peripheral IV	Vascular	No	Yes	No	No	No	No	No	Discharged	Sensitive	Sensitive	Sensitive	Sensitive	Sensitive	Resistant	Sensitive	Resistant	Sensitive	15	15-19 days
153	Female	Neonate (≤30 days)	2014	Hospital acquired		Septic joint	Musculoskeletal	No	No	No	No	No	No	No	Discharged	Sensitive	Sensitive	Sensitive	Sensitive	Sensitive	Resistant	Sensitive	Sensitive	Sensitive	3	1-4 days
154	Female	45-49 yr	2015	Community onset	Yes (Healthcare associated)	CVC	Vascular	No	Yes	No	No	Yes	No	No	Discharged	Sensitive	Sensitive	Sensitive	Sensitive	Sensitive	Resistant	Sensitive	Sensitive	Sensitive	55	25 or more days
155	Male	80+ yr	2016	Community onset	Yes (Healthcare associated)	TKA	Musculoskeletal	No	Yes	No	No	No	No	No	Discharged	Sensitive	Sensitive	Resistant	Sensitive	Sensitive	Resistant	Sensitive	Resistant	Sensitive	26	25 or more days
156	Male	70-74 yr	2017	Hospital acquired		Peripheral IV	Vascular	No	No	No	No	No	Yes	No	Died	Resistant	Resistant	Sensitive	Sensitive	Sensitive	Sensitive	Sensitive	Sensitive	Sensitive	8	5-9 days
157	Male	40-44 yr	2014	Community onset	No (Community acquired)	Meningitis	CNS (central nervous system)	No	No	No	No	No	No	No	Discharged	Sensitive	Sensitive	Sensitive	Sensitive	Sensitive	Resistant	Resistant	Sensitive	Sensitive	32	25 or more days
158	Female	45-49 yr	2014	Community onset	No (Community acquired)	Unknown	Unknown	No	Yes	No	No	No	No	No	Discharged	Sensitive	Sensitive		Sensitive	Sensitive	Resistant		Sensitive	Sensitive	0	0 days
159	Male	20-24 yr	2014	Community onset	No (Community acquired)	Muscle	Musculoskeletal	No	No	No	No	No	No	No	Discharged	Sensitive	Sensitive		Sensitive	Sensitive	Resistant			Sensitive	0	0 days
160	Male	75-79 yr	2015	Community onset	Yes (Healthcare associated)	Dialysis catheter	Vascular	Yes	Yes	No	No	No	Yes	No	Discharged	Sensitive	Sensitive	Sensitive	Sensitive	Sensitive	Resistant	Resistant	Resistant	Sensitive	8	5-9 days
161	Male	75-79 yr	2015	Community onset	Yes (Healthcare associated)	Dialysis catheter	Vascular	No	Yes	No	No	No	Yes	No	Discharged	Sensitive	Sensitive		Sensitive	Sensitive	Resistant	Sensitive		Sensitive	1	1-4 days
162	Female	Neonate (≤30 days)	2015	Community onset	No (Community acquired)	Skin	SST (skin and soft tissue)	No	No	No	No	No	No	No	Discharged	Sensitive	Sensitive	Sensitive	Sensitive	Sensitive	Resistant	Resistant	Sensitive	Sensitive	8	5-9 days
163	Male	60-64 yr	2015	Hospital acquired		Peripheral IV	Vascular	No	No	No	No	Yes	No	No	Discharged	Sensitive	Sensitive	Sensitive	Sensitive	Sensitive	Resistant	Resistant	Sensitive	Sensitive	14	10-14 days
164	Female	70-74 yr	2017	Hospital acquired		Dialysis catheter	Vascular	Yes	Yes	No	No	No	Yes	No	Discharged	Resistant	Resistant	Sensitive	Sensitive	Sensitive	Resistant	Sensitive	Sensitive	Sensitive	43	25 or more days
165	Male	>30days - 5 yr	2018	Community onset	No (Community acquired)	Orbital cellulitis	CNS (central nervous system)	No	No	No	No	No	No	No	Died	Sensitive	Sensitive	Sensitive	Sensitive	Sensitive	Resistant	Resistant	Sensitive	Sensitive	0	0 days
166	Female	55-59 yr	2015	Community onset	No (Community acquired)	Pulmonary	Pulmonary	No	Yes	No	No	No	No	No	Died	Sensitive	Sensitive		Sensitive	Sensitive	Resistant			Sensitive	2	1-4 days
167	Female	10-14 yr	2015	Community onset	No (Community acquired)	Unknown	Unknown	No	No	No	No	No	No	No	Died	Sensitive	Sensitive	Sensitive	Sensitive	Sensitive	Resistant	Resistant	Sensitive	Sensitive	0	0 days
168	Male	55-59 yr	2015	Community onset	Yes (Healthcare associated)	Dialysis catheter	Vascular	Yes	Yes	No	Yes	No	Yes	No	Discharged	Sensitive	Resistant		Sensitive	Resistant	Resistant			Sensitive	25	25 or more days
169	Male	50-54 yr	2016	Community onset	Yes (Healthcare associated)	CVC	Vascular	Yes	Yes	No	No	No	No	No	Discharged	Sensitive	Sensitive	Sensitive	Sensitive	Sensitive	Resistant	Resistant	Sensitive	Sensitive	32	25 or more days
170	Female	65-69 yr	2016	Community onset	No (Community acquired)	Unknown	Unknown	No	No	No	No	No	No	No	Died	Sensitive	Sensitive	Sensitive	Sensitive	Sensitive	Resistant	Sensitive	Sensitive	Sensitive	16	15-19 days
171	Male	30-34 yr	2016	Hospital acquired		Peripheral IV	Vascular	No	No	No	No	No	No	No	Discharged	Sensitive	Sensitive	Sensitive	Sensitive	Sensitive	Resistant	Sensitive	Sensitive	Sensitive	13	10-14 days
172	Male	60-64 yr	2016	Community onset	No (Community acquired)	Unknown	Unknown	No	No	No	No	No	No	No	Discharged	Resistant	Resistant	Sensitive	Sensitive	Sensitive	Resistant	Sensitive	Sensitive	Sensitive	43	25 or more days
173	Male	45-49 yr	2016	Hospital acquired		Peripheral IV	Vascular	No	No	No	No	No	No	No	Discharged	Sensitive	Sensitive	Sensitive	Sensitive	Sensitive	Sensitive	Sensitive	Sensitive	Sensitive	7	5-9 days
174	Male	>30days - 5 yr	2017	Community onset	No (Community acquired)	Muscle	Musculoskeletal	No	No	No	No	No	No	No	Discharged	Sensitive	Sensitive		Sensitive		Sensitive		Sensitive	Sensitive	12	10-14 days
175	Male	60-64 yr	2016	Community onset	Yes (Healthcare associated)	Dialysis catheter	Vascular	Yes	No	No	No	No	Yes	No	Discharged	Sensitive	Sensitive		Sensitive	Sensitive	Sensitive	Sensitive	Sensitive	Sensitive	1	1-4 days
176	Male	70-74 yr	2018	Community onset	No (Community acquired)	Wound	SST (skin and soft tissue)	Yes	Yes	No	Yes	No	Yes	No	Discharged	Resistant	Resistant	Sensitive	Sensitive	Resistant	Resistant		Sensitive	Sensitive	46	25 or more days
177	Male	>30days - 5 yr	2017	Community onset	No (Community acquired)	Septic joint	Musculoskeletal	No	No	No	No	No	No	No	Discharged	Sensitive	Sensitive		Sensitive	Sensitive	Resistant	Resistant	Sensitive	Sensitive	7	5-9 days
178	Male	50-54 yr	2016	Community onset	Yes (Healthcare associated)	CVC	Vascular	No	No	Yes	No	No	Yes	No	Discharged	Resistant	Resistant	Resistant	Sensitive	Sensitive	Resistant	Resistant	Sensitive	Sensitive	37	25 or more days
179	Male	75-79 yr	2017	Hospital acquired		CVC	Vascular	No	Yes	No	No	No	No	No	Died	Sensitive	Sensitive		Sensitive	Sensitive	Resistant		Resistant	Sensitive	0	0 days
180	Female	30-34 yr	2017	Hospital acquired		Mediastinitis	Mediastinitis	No	No	No	Yes	No	No	No	Discharged	Resistant	Resistant		Sensitive	Resistant	Resistant	Resistant	Sensitive	Sensitive	29	25 or more days
181	Male	60-64 yr	2017	Hospital acquired		Dialysis catheter	Vascular	Yes	Yes	No	No	No	No	No	Discharged	Sensitive	Sensitive		Sensitive	Sensitive	Resistant	Resistant	Sensitive	Sensitive	4	1-4 days
182	Female	65-69 yr	2017	Community onset	Yes (Healthcare associated)	CVC	Vascular	Yes	Yes	No	No	Yes	No	No	Discharged	Sensitive	Sensitive	Sensitive	Sensitive	Sensitive	Resistant	Sensitive	Sensitive	Sensitive	7	5-9 days
183	Female	50-54 yr	2017	Hospital acquired		Peripheral IV	Vascular	No	No	No	No	Yes	No	No	Discharged	Sensitive	Sensitive		Sensitive	Sensitive	Resistant	Sensitive	Sensitive	Sensitive	5	5-9 days
184	Female	Neonate (≤30 days)	2017	Community onset	Yes (Healthcare associated)	Unknown	Unknown	No	No	No	No	No	No	No	Discharged		Sensitive		Sensitive	Resistant	Resistant	Resistant	Sensitive	Sensitive	38	25 or more days
185	Male	65-69 yr	2017	Community onset	No (Community acquired)	Orbital cellulitis	CNS (central nervous system)	No	Yes	No	No	No	No	No	Transferred	Sensitive	Sensitive		Sensitive	Sensitive	Resistant	Resistant	Sensitive	Sensitive	0	0 days
186	Female	65-69 yr	2018	Community onset	Yes (Healthcare associated)	TKA	Musculoskeletal	No	No	No	Yes	No	Yes	No	Discharged	Sensitive	Sensitive		Sensitive	Sensitive	Resistant	Sensitive	Sensitive	Sensitive	6	5-9 days
187	Female	Neonate (≤30 days)	2017	Community onset	No (Community acquired)	Skin	SST (skin and soft tissue)	No	No	No	No	No	No	No	Discharged	Sensitive	Sensitive	Sensitive	Sensitive	Sensitive	Resistant			Sensitive	2	1-4 days
188	Female	70-74 yr	2017	Hospital acquired		CVC	Vascular	Yes	No	No	No	No	No	No	Died	Sensitive	Sensitive	Sensitive	Sensitive	Sensitive	Resistant	Sensitive	Sensitive	Sensitive	21	20-24 days
189	Male	45-49 yr	2017	Community onset	No (Community acquired)	Septic joint	Musculoskeletal	No	No	No	Yes	No	No	No	Discharged	Resistant	Resistant	Sensitive	Sensitive	Sensitive	Resistant	Sensitive	Sensitive	Sensitive	0	0 days
190	Female	15-19 yr	2018	Community onset	Yes (Healthcare associated)	Dialysis catheter	Vascular	No	No	No	No	No	Yes	No	Discharged	Sensitive	Sensitive		Sensitive	Sensitive	Resistant	Sensitive	Sensitive	Sensitive	25	25 or more days
191	Male	45-49 yr	2017	Community onset	No (Community acquired)	Septic joint	Musculoskeletal	Yes	No	No	No	No	No	No	Discharged	Sensitive	Sensitive	Sensitive	Sensitive	Sensitive	Resistant	Resistant	Sensitive	Sensitive	27	25 or more days
192	Male	45-49 yr	2018	Hospital acquired		Peripheral IV	Vascular	No	Yes	No	No	No	No	No	Died	Sensitive	Sensitive		Sensitive	Sensitive	Resistant		Sensitive	Sensitive	6	5-9 days
193	Female	50-54 yr	2018	Hospital acquired		Peripheral IV	Vascular	No	No	Yes	No	Yes	Yes	No	Died	Sensitive	Sensitive		Sensitive	Sensitive	Resistant		Sensitive	Sensitive	3	1-4 days
194	Female	Neonate (≤30 days)	2018	Community onset	No (Community acquired)	Unknown	Unknown	No	No	No	No	No	No	No	Discharged	Sensitive	Sensitive		Sensitive	Sensitive	Resistant	Resistant	Resistant	Sensitive	5	5-9 days
195	Male	40-44 yr	2018	Community onset	No (Community acquired)	Unknown	Unknown	No	No	No	No	No	No	No	Discharged	Sensitive	Sensitive	Sensitive	Sensitive	Sensitive	Resistant	Sensitive	Sensitive	Sensitive	5	5-9 days
196	Female	15-19 yr	2018	Hospital acquired		Skin	SST (skin and soft tissue)	No	No	Yes	No	No	No	Yes	Died	Sensitive	Sensitive	Sensitive	Sensitive	Sensitive	Resistant	Resistant	Sensitive	Sensitive	9	5-9 days
197	Female	Neonate (≤30 days)	2018	Hospital acquired		Unknown	Unknown	No	No	No	No	No	No	No	Discharged	Sensitive	Sensitive	Sensitive	Sensitive	Sensitive	Resistant	Sensitive		Sensitive	7	5-9 days
198	Male	60-64 yr	2018	Hospital acquired		Wound	SST (skin and soft tissue)	No	No	No	No	No	No	No	Died	Sensitive	Sensitive		Sensitive	Sensitive	Resistant	Sensitive	Sensitive	Sensitive	18	15-19 days
199	Male	Neonate (≤30 days)	2018	Community onset	Yes (Healthcare associated)	Unknown	Unknown	No	No	No	No	No	No	No	Discharged	Resistant	Resistant	Sensitive	Sensitive	Sensitive	Resistant	Resistant	Sensitive	Sensitive	2	1-4 days
200	Male	40-44 yr	2018	Community onset	Yes (Healthcare associated)	Prosthetic valve endocarditis	Endocarditis	No	No	No	Yes	No	No	No	Transferred	Sensitive	Sensitive	Sensitive	Sensitive	Resistant	Resistant	Sensitive	Sensitive	Sensitive	4	1-4 days
201	Male	Neonate (≤30 days)	2018	Community onset	No (Community acquired)	Unknown	Unknown	No	No	No	No	No	No	No	Discharged	Sensitive	Sensitive	Sensitive	Sensitive	Sensitive	Resistant	Sensitive	Sensitive	Sensitive	2	1-4 days
